# Supplementary material for: Seasonal Variations of Faecal Cortisol Metabolites in Koalas in South East Queensland
Source: Animals (Basel). 2021 May 31;11(6):1622. doi: 10.3390/ani11061622 (PMC8227722; doi:10.3390/ani11061622)
Supplement: Supplementary file 1 [file animals-11-01622-s001.zip]

Archive with 1 entries (1 files):
- animals-1232336-SI.pdf
